# Supplementary material for: Quantifying the influence of mutation detection on tumour subclonal reconstruction
Source: Nat Commun. 2020 Dec 7;11:6247. doi: 10.1038/s41467-020-20055-w (PMC7721877; doi:10.1038/s41467-020-20055-w)
Supplement: Supplementary file 4 — Supplementary Data 1-49 [file 41467_2020_20055_MOESM4_ESM.zip]

Archive with 54 entries (53 files):
- SRCHeterogeneity-SupplementaryData/
- SRCHeterogeneity-SupplementaryData/SupplementaryData20_SingleRegionReconstruction_MuTect-Battenberg-sciClone.xlsx
- SRCHeterogeneity-SupplementaryData/SupplementaryData30_ClonalCNAs_MuTect-Battenberg-PhyloWGS.xlsx
- SRCHeterogeneity-SupplementaryData/SupplementaryData43_MultiRegionReconstruction_MuTect-FACETS-PhyloWGS.xlsx
- SRCHeterogeneity-SupplementaryData/SupplementaryData16_SingleRegionReconstruction_MuTect-Battenberg-DPClust.xlsx
- SRCHeterogeneity-SupplementaryData/SupplementaryData11_SingleRegionReconstruction_MuTect-TITAN-PyClone.xlsx
- SRCHeterogeneity-SupplementaryData/SupplementaryData29_SubclonalCNAs_MuTect-TITAN-PhyloWGS.xlsx
- SRCHeterogeneity-SupplementaryData/SupplementaryData03_SingleRegionReconstruction_MuTect-TITAN-PhyloWGS.xlsx
- SRCHeterogeneity-SupplementaryData/SupplementaryData49_MultiRegionReconstruction_MuTect-FACETS-PyClone.xlsx
- SRCHeterogeneity-SupplementaryData/SupplementaryData44_MultiRegionReconstruction_SomaticSniper-TITAN-PyClone.xlsx
- SRCHeterogeneity-SupplementaryData/SupplementaryData46_MultiRegionReconstruction_SomaticSniper-FACETS-PyClone.xlsx
- SRCHeterogeneity-SupplementaryData/SupplementaryData33_SubclonalCNAs_MuTect-FACETS-PhyloWGS.xlsx
- SRCHeterogeneity-SupplementaryData/SupplementaryData14_SingleRegionReconstruction_SomaticSniper-Battenberg-DPClust.xlsx
- __MACOSX/SRCHeterogeneity-SupplementaryData/._SupplementaryData14_SingleRegionReconstruction_SomaticSniper-Battenberg-DPClust.xlsx
- SRCHeterogeneity-SupplementaryData/SupplementaryData01_SingleRegionReconstruction_SomaticSniper-TITAN-PhyloWGS.xlsx
- __MACOSX/SRCHeterogeneity-SupplementaryData/._SupplementaryData01_SingleRegionReconstruction_SomaticSniper-TITAN-PhyloWGS.xlsx
- SRCHeterogeneity-SupplementaryData/SupplementaryData35_DifferentiallyAlteredCNAs_SomaticSniper-Battenberg-PhyloWGS.xlsx
- SRCHeterogeneity-SupplementaryData/SupplementaryData05_SingleRegionReconstruction_Intersect-Intersect-PhyloWGS.xlsx
- SRCHeterogeneity-SupplementaryData/SupplementaryData45_MultiRegionReconstruction_SomaticSniper-Battenberg-PyClone.xlsx
- SRCHeterogeneity-SupplementaryData/SupplementaryData10_SingleRegionReconstruction_SomaticSniper-Battenberg-PyClone.xlsx
- SRCHeterogeneity-SupplementaryData/SupplementaryData06_SingleRegionReconstruction_Intersect-Union-PhyloWGS.xlsx
- SRCHeterogeneity-SupplementaryData/SupplementaryData08_SingleRegionReconstruction_Union-Union-PhyloWGS.xlsx
- SRCHeterogeneity-SupplementaryData/SupplementaryData15_SingleRegionReconstruction_MuTect-TITAN-DPClust.xlsx
- SRCHeterogeneity-SupplementaryData/SupplementaryData22_ClonalCNAs_SomaticSniper-TITAN-PhyloWGS.xlsx
- SRCHeterogeneity-SupplementaryData/SupplementaryData38_MultiRegionReconstruction_SomaticSniper-TITAN-PhyloWGS.xlsx
- SRCHeterogeneity-SupplementaryData/SupplementaryData48_MultiRegionReconstruction_MuTect-Battenberg-PyClone.xlsx
- SRCHeterogeneity-SupplementaryData/SupplementaryData37_DifferentiallyAlteredCNAs_MuTect-Battenberg-PhyloWGS.xlsx
- __MACOSX/SRCHeterogeneity-SupplementaryData/._SupplementaryData37_DifferentiallyAlteredCNAs_MuTect-Battenberg-PhyloWGS.xlsx
- SRCHeterogeneity-SupplementaryData/SupplementaryData18_SingleRegionReconstruction_SomaticSniper-Battenberg-sciClone.xlsx
- SRCHeterogeneity-SupplementaryData/SupplementaryData32_ClonalCNAs_MuTect-FACETS-PhyloWGS.xlsx
- SRCHeterogeneity-SupplementaryData/SupplementaryData12_SingleRegionReconstruction_MuTect-Battenberg-PyClone.xlsx
- SRCHeterogeneity-SupplementaryData/SupplementaryData41_MultiRegionReconstruction_MuTect-TITAN-PhyloWGS.xlsx
- SRCHeterogeneity-SupplementaryData/SupplementaryData09_SingleRegionReconstruction_SomaticSniper-TITAN-PyClone.xlsx
- SRCHeterogeneity-SupplementaryData/SupplementaryData39_MultiRegionReconstruction_SomaticSniper-Battenberg-PhyloWGS.xlsx
- SRCHeterogeneity-SupplementaryData/SupplementaryData23_SubclonalCNAs_SomaticSniper-TITAN-PhyloWGS.xlsx
- SRCHeterogeneity-SupplementaryData/SupplementaryData34_DifferentiallyAlteredCNAs_SomaticSniper-TITAN-PhyloWGS.xlsx
- SRCHeterogeneity-SupplementaryData/SupplementaryData17_SingleRegionReconstruction_SomaticSniper-TITAN-sciClone.xlsx
- SRCHeterogeneity-SupplementaryData/SupplementaryData13_SingleRegionReconstruction_SomaticSniper-TITAN-DPClust.xlsx
- SRCHeterogeneity-SupplementaryData/SupplementaryData27_SubclonalCNAs_SomaticSniper-FACETS-PhyloWGS.xlsx
- SRCHeterogeneity-SupplementaryData/SupplementaryData24_ClonalCNAs_SomaticSniper-Battenberg-PhyloWGS.xlsx
- SRCHeterogeneity-SupplementaryData/SupplementaryData47_MultiRegionReconstruction_MuTect-TITAN-PyClone.xlsx
- SRCHeterogeneity-SupplementaryData/SupplementaryData31_SubclonalCNAs_MuTect-Battenberg-PhyloWGS.xlsx
- SRCHeterogeneity-SupplementaryData/SupplementaryData07_SingleRegionReconstruction_Union-Intersect-PhyloWGS.xlsx
- SRCHeterogeneity-SupplementaryData/SupplementaryData19_SingleRegionReconstruction_MuTect-TITAN-sciClone.xlsx
- SRCHeterogeneity-SupplementaryData/SupplementaryData02_SingleRegionReconstruction_SomaticSniper-Battenberg-PhyloWGS.xlsx
- SRCHeterogeneity-SupplementaryData/SupplementaryData04_SingleRegionReconstruction_MuTect-Battenberg-PhyloWGS.xlsx
- SRCHeterogeneity-SupplementaryData/SupplementaryData36_DifferentiallyAlteredCNAs_MuTect-TITAN-PhyloWGS.xlsx
- SRCHeterogeneity-SupplementaryData/SupplementaryData40_MultiRegionReconstruction_SomaticSniper-FACETS-PhyloWGS.xlsx
- SRCHeterogeneity-SupplementaryData/SupplementaryData21_ReconstructionFailures.xlsx
- __MACOSX/SRCHeterogeneity-SupplementaryData/._SupplementaryData21_ReconstructionFailures.xlsx
- SRCHeterogeneity-SupplementaryData/SupplementaryData28_ClonalCNAs_MuTect-TITAN-PhyloWGS.xlsx
- SRCHeterogeneity-SupplementaryData/SupplementaryData25_SubclonalCNAs_SomaticSniper-Battenberg-PhyloWGS.xlsx
- SRCHeterogeneity-SupplementaryData/SupplementaryData42_MultiRegionReconstruction_MuTect-Battenberg-PhyloWGS.xlsx
- SRCHeterogeneity-SupplementaryData/SupplementaryData26_ClonalCNAs_SomaticSniper-FACETS-PhyloWGS.xlsx
