# Supplementary material for: Quantifying the influence of mutation detection on tumour subclonal reconstruction
Source: Nat Commun. 2020 Dec 7;11:6247. doi: 10.1038/s41467-020-20055-w (PMC7721877; doi:10.1038/s41467-020-20055-w)
Supplement: Supplementary file 4 — Supplementary Data 1-49 [file 41467_2020_20055_MOESM4_ESM.zip › SRCHeterogeneity-SupplementaryData/SupplementaryData30_ClonalCNAs_MuTect-Battenberg-PhyloWGS.xlsx]

## Sheet: Sheet 1
Position
