# Supplementary material for: Quantifying the influence of mutation detection on tumour subclonal reconstruction
Source: Nat Commun. 2020 Dec 7;11:6247. doi: 10.1038/s41467-020-20055-w (PMC7721877; doi:10.1038/s41467-020-20055-w)
Supplement: Supplementary file 4 — Supplementary Data 1-49 [file 41467_2020_20055_MOESM4_ESM.zip › SRCHeterogeneity-SupplementaryData/SupplementaryData21_ReconstructionFailures.xlsx]

## Sheet: Sheet 1
SomaticSniper-TITAN	PhyloWGS		SomaticSniper-Battenberg	PhyloWGS		MuTect-TITAN	PhyloWGS		MuTect-Battenberg	PhyloWGS		SomaticSniper-FACETS	PhyloWGS		MuTect-FACETS	PhyloWGS		SomaticSniper-TITAN	PyClone		SomaticSniper-Battenberg	PyClone		MuTect-TITAN	PyClone		MuTect-Battenberg	PyClone		SomaticSniper-FACETS	PyClone		MuTect-FACETS	PyClone		SomaticSniper-TITAN	DPClust		SomaticSniper-Battenberg	DPClust		MuTect-TITAN	DPClust		MuTect-Battenberg	DPClust		SomaticSniper-TITAN	sciClone
Single-Region	Reconstruction		Single-Region	Reconstruction		Single-Region	Reconstruction		Single-Region	Reconstruction		Multi-region	Tumours		Multi-region	Tumours		Single-Region	Reconstruction		Single-Region	Reconstruction		Single-Region	Reconstruction		Single-Region	Reconstruction		Multi-region	Tumours		Multi-region	Tumours		Single-Region	Reconstruction		Single-Region	Reconstruction		Single-Region	Reconstruction		Single-Region	Reconstruction		Single-Region	Reconstruction
Total Samples	293		Total Samples	293		Total Samples	293		Total Samples	293		Single-Region	Reconstruction		Single-Region	Reconstruction		Total Samples	293		Total Samples	293		Total Samples	293		Total Samples	293		Single-Region	Reconstruction		Single-Region	Reconstruction		Total Samples	293		Total Samples	293		Total Samples	293		Total Samples	293		Total Samples	293
Completed Samples	289		Completed Samples	287		Completed Samples	289		Completed Samples	281		Total Samples	30		Total Samples	30		Completed Samples	221		Completed Samples	277		Completed Samples	221		Completed Samples	262		Total Samples	30		Total Samples	30		Completed Samples	293		Completed Samples	291		Completed Samples	283		Completed Samples	288		Completed Samples	100
Failure Rate	0.0136518771331058		Failure Rate	0.0204778156996587		Failure Rate	0.0136518771331058		Failure Rate	0.0409556313993174		Completed Samples	26		Completed Samples	26		Failure Rate	0.245733788395904		Failure Rate	0.0546075085324232		Failure Rate	0.245733788395904		Failure Rate	0.10580204778157		Completed Samples	26		Completed Samples	25		Failure Rate	0		Failure Rate	0.0068259385665529		Failure Rate	0.0341296928327645		Failure Rate	0.0170648464163823		Failure Rate	0.658703071672355
Sample	Failure Reason		Sample	Failure Reason		Sample	Failure Reason		Sample	Failure Reason		Failure Rate	0.133333333333333		Failure Rate	0.133333333333333		Sample	Failure Reason		Sample	Failure Reason		Sample	Failure Reason		Sample	Failure Reason		Failure Rate	0.133333333333333		Failure Rate	0.166666666666667		Sample	Failure Reason		Sample	Failure Reason		Sample	Failure Reason		Sample	Failure Reason		Sample	Failure Reason
CPCG0166	Polytumour		CPCG0117	Failed Battenberg		CPCG0050	Failed MuTect		CPCG0117	Failed Battenberg		Multi-Region	Reconstruction		Multi-Region	Reconstruction		Baca_03-728_T_wgs	No Input		CPCG0117	Failed Battenberg		CPCG0006	Excessive Run-time		CPCG0006	Excessive Run-time		Multi-Region	Reconstruction		Multi-Region	Reconstruction					CPCG0124	Failed Battenberg		CPCG0050	Failed MuTect		CPCG0050	Failed MuTect		Baca_03-1426_T_wgs	Below 5 Mutations
CPCG0520	Polytumour		CPCG0124	Failed Battenberg		CPCG0090	Failed MuTect		CPCG0124	Failed Battenberg		Total Samples	10		Total Samples	10		Baca_05-2709_T_wgs	No Input		CPCG0124	Failed Battenberg		CPCG0020	Excessive Run-time		CPCG0019	Excessive Run-time		Total Samples	10		Total Samples	10					CPCG0117	Failed Battenberg		CPCG0090	Failed MuTect		CPCG0090	Failed MuTect		Baca_07-4814_T_wgs	Below 5 Mutations
CPCG0528	Polytumour		CPCG0205	Failed Battenberg		CPCG0122	Failed MuTect		CPCG0205	Failed Battenberg		Completed Samples	8		Completed Samples	8		Baca_09-3983_T_wgs	No Input		Baca_STID0000000410_T_wgs	No Input		CPCG0040	Excessive Run-time		CPCG0020	Excessive Run-time		Completed Samples	6		Completed Samples	9								CPCG0122	Failed MuTect		CPCG0122	Failed MuTect		Baca_07-5318_T_wgs	Below 5 Mutations
TCGA_7522_T1_wgs	Polytumour		CPCG0567	Below 5 Mutations		TCGA_7522_T1_wgs	Polytumour		CPCG0050	Failed MuTect		Failure Rate	0.2		Failure Rate	0.2		Baca_STID0000000410_T_wgs	No Input		CPCG0074	No Input		CPCG0047	Excessive Run-time		CPCG0027	Excessive Run-time		Failure Rate	0.4		Failure Rate	0.1								CPCG0166	Excessive Memory Requirement		CPCG0117	Failed Battenberg		Baca_08-2153_T_wgs	Below 5 Mutations
			CPCG0424	Below 5 Mutations					CPCG0090	Failed MuTect		Sample	Failure Reason		Sample	Failure Reason		Berger_1783_T_wgs	No Input		CPCG0120	No Input		CPCG0063	Excessive Run-time		CPCG0040	Excessive Run-time		Sample	Failure Reason		Sample	Failure Reason								CPCG0574	Excessive Memory Requirement		CPCG0124	Failed Battenberg		Baca_08-217_T_wgs	Below 5 Mutations
SomaticSniper-TITAN	PhyloWGS		CPCG0074	Polytumour		MuTect-TITAN	PhyloWGS		CPCG0122	Failed MuTect		CPCG9002-MR	Polytumour		CPCG9002-MR	Polytumour		Berger_2832_T_wgs	No Input		CPCG0212	No Input		CPCG0166	Excessive Run-time		CPCG0047	Excessive Run-time		CPCG0361-F1	No FACETS		CPCG0103-F4	Excessive Memory Requirementy								CPCG0063	Excessive Memory Requirement					Baca_08-5852_T_wgs	Below 5 Mutations
Multi-region	Tumours					Multi-region	Tumours		CPCG0089	Excessive run-time		CPCG0361-F1	No FACETS		CPCG0361-F1	No FACETS		CPCG0015	No Input		CPCG0219	No Input		CPCG0424	Excessive Run-time		CPCG0063	Excessive Run-time		CPCG0361-F2	No FACETS		CPCG0361-F1	No FACETS								CPCG0089	Excessive Memory Requirement					Baca_09-146_T_wgs	Below 5 Mutations
Single-Region	Reconstruction		SomaticSniper-Battenberg	PhyloWGS		Single-Region	Reconstruction		CPCG0587	Excessive run-time		CPCG0361-F2	No FACETS		CPCG0361-F2	No FACETS		CPCG0019	No Input		CPCG0274	No Input		CPCG0451	Excessive Run-time		CPCG0072	Excessive Run-time		CPCG0361-F3	No FACETS		CPCG0361-F2	No FACETS								CPCG0424	Excessive Memory Requirement					Baca_09-628_T_wgs	Below 5 Mutations
Total Samples	30		Multi-region	Tumours		Total Samples	30		CPCG0575	Excessive run-time		CPCG0361-F3	No FACETS		CPCG0361-F3	No FACETS		CPCG0022	No Input		Weischenfeldt_011_T_wgs	No Input		CPCG0574	Excessive Run-time		CPCG0084	Excessive Run-time		CPCG0361-F4	No FACETS		CPCG0361-F3	No FACETS								CPCG0084	Excessive Memory Requirement					Baca_STID0000003042_T_wgs	Below 5 Mutations
Completed Samples	30		Single-Region	Reconstruction		Completed Samples	30		CPCG0361	Below 10% CP		CPCG0361-F4	No FACETS		CPCG0361-F4	No FACETS		CPCG0027	No Input		Weischenfeldt_02_T_wgs	No Input		CPCG0050	Failed MuTect		CPCG0166	Excessive Run-time		CPCG0100-MR	Below 5 Mutations		CPCG0361-F4	No FACETS								CPCG0234	Excessive Memory Requirement					Berger_3027_T_wgs	Below 5 Mutations
Failure Rate	0		Total Samples	30		Failure Rate	0		CPCG0575	Polytumour		CPCG0361-MR	No FACETS		CPCG0361-MR	No FACETS		CPCG0030	No Input		Weischenfeldt_09_T_wgs	No Input		CPCG0090	Failed MuTect		CPCG0234	Excessive Run-time		CPCG9002-MR	Below 5 Mutations		CPCG0361-MR	No FACETS														CPCG0003	Below 5 Mutations
Multi-Region	Reconstruction		Completed Samples	30		Multi-Region	Reconstruction		TCGA_5789_T1_wgs	Polytumour								CPCG0046	No Input		CPCG0046	No Input		CPCG0122	Failed MuTect		CPCG0249	Excessive Run-time		CPCG9005-MR	Below 5 Mutations																	CPCG0007	Below 5 Mutations
Total Samples	10		Failure Rate	0		Total Samples	10											CPCG0072	No Input		CPCG0089	No Input		Baca_05-2709_T_wgs	No Input		CPCG0346	Excessive Run-time		CPCG0361-MR	No FACETS																	CPCG0094	Below 5 Mutations
Completed Samples	10		Multi-Region	Reconstruction		Completed Samples	10		MuTect-Battenberg	PhyloWGS								CPCG0074	No Input		Baca_09-396_T_wgs	Below 5 Mutations		Baca_STID0000000410_T_wgs	No Input		CPCG0388	Excessive Run-time																				CPCG0095	Below 5 Mutations
Failure Rate	0		Total Samples	10		Failure Rate	0		Multi-region	Tumours								CPCG0084	No Input		Berger_1701_T_wgs	Below 5 Mutations		Berger_1783_T_wgs	No Input		CPCG0424	Excessive Run-time																				CPCG0098	Below 5 Mutations
Sample	Failure Reason		Completed Samples	9		Sample	Failure Reason		Single-Region	Reconstruction								CPCG0089	No Input		Berger_2832_T_wgs	Below 5 Mutations		CPCG0022	No Input		CPCG0574	Excessive Run-time																				CPCG0122	Below 5 Mutations
			Failure Rate	0.1					Total Samples	30								CPCG0120	No Input					CPCG0027	No Input		CPCG0577	Excessive Run-time																				CPCG0185	Below 5 Mutations
			Sample	Failure Reason					Completed Samples	28								CPCG0123	No Input		SomaticSniper-Battenberg	PyClone		CPCG0030	No Input		CPCG0589	Excessive Run-time																				CPCG0189	Below 5 Mutations
			CPCG9001-MR	Below 5 Mutations					Failure Rate	0.0666666666666667								CPCG0154	No Input		Multi-region	Tumours		CPCG0046	No Input		CPCG0050	Failed MuTect																				CPCG0191	Below 5 Mutations
									Multi-Region	Reconstruction								CPCG0199	No Input		Single-Region	Reconstruction		CPCG0084	No Input		CPCG0090	Failed MuTect																				CPCG0194	Below 5 Mutations
									Total Samples	10								CPCG0205	No Input		Total Samples	30		CPCG0089	No Input		CPCG0122	Failed MuTect																				CPCG0208	Below 5 Mutations
									Completed Samples	10								CPCG0212	No Input		Completed Samples	25		CPCG0120	No Input		CPCG0117	Failed Battenberg																				CPCG0213	Below 5 Mutations
									Failure Rate	0								CPCG0219	No Input		Failure Rate	0.166666666666667		CPCG0123	No Input		CPCG0124	Failed Battenberg																				CPCG0232	Below 5 Mutations
									Sample	Failure Reason								CPCG0234	No Input		Multi-Region	Reconstruction		CPCG0154	No Input		CPCG0046	No Input																				CPCG0237	Below 5 Mutations
									CPCG0361-F1	Below 10% CP								CPCG0237	No Input		Total Samples	10		CPCG0205	No Input		CPCG0074	No Input																				CPCG0250	Below 5 Mutations
									CPCG0361-F4	Polytumour								CPCG0246	No Input		Completed Samples	5		CPCG0219	No Input		CPCG0120	No Input																				CPCG0260	Below 5 Mutations
																		CPCG0251	No Input		Failure Rate	0.5		CPCG0237	No Input		CPCG0219	No Input																				CPCG0262	Below 5 Mutations
																		CPCG0259	No Input		Sample	Failure Reason		CPCG0246	No Input		CPCG0274	No Input																				CPCG0263	Below 5 Mutations
																		CPCG0274	No Input		CPCG0100-F3	Below 5 Mutations		CPCG0251	No Input		Weischenfeldt_011_T_wgs	No Input																				CPCG0265	Below 5 Mutations
																		CPCG0342	No Input		CPCG0100-F5	No Input		CPCG0259	No Input		Weischenfeldt_02_T_wgs	No Input																				CPCG0341	Below 5 Mutations
																		CPCG0344	No Input		CPCG0100-F6	No Input		CPCG0274	No Input		Weischenfeldt_09_T_wgs	No Input																				CPCG0346	Below 5 Mutations
																		CPCG0353	No Input		CPCG0103-F4	No Input		CPCG0342	No Input																							CPCG0356	Below 5 Mutations
																		CPCG0358	No Input		CPCG0364-F4	No Input		CPCG0344	No Input		MuTect-Battenberg	PyClone																				CPCG0358	Below 5 Mutations
																		CPCG0373	No Input		CPCG0100-MR	No shared inputs		CPCG0353	No Input		Multi-region	Tumours																				CPCG0365	Below 5 Mutations
																		CPCG0450	No Input		CPCG0103-MR	No shared inputs		CPCG0358	No Input		Single-Region	Reconstruction																				CPCG0366	Below 5 Mutations
																		CPCG0458	No Input		CPCG0361-MR	Below 5 Mutations		CPCG0450	No Input		Total Samples	30																				CPCG0371	Below 5 Mutations
																		CPCG0525	No Input		CPCG0364-MR	No shared inputs		CPCG0458	No Input		Completed Samples	28																				CPCG0374	Below 5 Mutations
																		CPCG0529	No Input		CPCG9002-MR	No shared inputs		CPCG0529	No Input		Failure Rate	0.0666666666666667																				CPCG0378	Below 5 Mutations
																		CPCG0559	No Input					CPCG0559	No Input		Multi-Region	Reconstruction																				CPCG0381	Below 5 Mutations
																		CPCG0562	No Input					CPCG0580	No Input		Total Samples	10																				CPCG0387	Below 5 Mutations
																		CPCG0570	No Input					CPCG0590	No Input		Completed Samples	7																				CPCG0391	Below 5 Mutations
																		CPCG0580	No Input					CPCG0595	No Input		Failure Rate	0.3																				CPCG0411	Below 5 Mutations
																		CPCG0584	No Input					CPCG0597	No Input		Sample	Failure Reason																				CPCG0412	Below 5 Mutations
																		CPCG0590	No Input					CPCG0600	No Input		CPCG0100-F5	No Input																				CPCG0451	Below 5 Mutations
																		CPCG0595	No Input					TCGA_5503_T1_wgs	No Input		CPCG0100-F6	No Input																				CPCG0454	Below 5 Mutations
																		CPCG0597	No Input					TCGA_5506_T1_wgs	No Input		CPCG0103-MR	No Input																				CPCG0520	Below 5 Mutations
																		CPCG0600	No Input					TCGA_5763_T1_wgs	No Input		CPCG0100-MR	No shared input																				CPCG0528	Below 5 Mutations
																		TCGA_5503_T1_wgs	No Input					TCGA_5771_T1_wgs	No Input		CPCG0364-MR	No shared input																				CPCG0551	Below 5 Mutations
																		TCGA_5506_T1_wgs	No Input					TCGA_6370_T1_wgs	No Input																							CPCG0565	Below 5 Mutations
																		TCGA_5763_T1_wgs	No Input					TCGA_7079_T1_wgs	No Input																							CPCG0574	Below 5 Mutations
																		TCGA_5771_T1_wgs	No Input					TCGA_7233_T1_wgs	No Input																							CPCG0575	Below 5 Mutations
																		TCGA_6336_T1_wgs	No Input					TCGA_7737_T1_wgs	No Input																							CPCG0581	Below 5 Mutations
																		TCGA_6370_T1_wgs	No Input					Weischenfeldt_02_T_wgs	No Input																							CPCG0591	Below 5 Mutations
																		TCGA_7079_T1_wgs	No Input					Baca_03-728_T_wgs	No Input																							CPCG0592	Below 5 Mutations
																		TCGA_7233_T1_wgs	No Input					Baca_STID0000002621_T_wgs	No Input																							TCGA_5789_T1_wgs	Below 5 Mutations
																		TCGA_7522_T1_wgs	No Input					CPCG0019	No Input																							TCGA_7744_T1_wgs	Below 5 Mutations
																		TCGA_7737_T1_wgs	No Input					CPCG0072	No Input																							Weischenfeldt_03_T_wgs	Below 5 Mutations
																		Weischenfeldt_02_T_wgs	No Input					CPCG0234	No Input																							Baca_02-1431_T_wgs	No Input
																		Weischenfeldt_03_T_wgs	No Input					CPCG0525	No Input																							Baca_03-728_T_wgs	No Input
																		Weischenfeldt_06_T_wgs	No Input					CPCG0570	No Input																							Baca_05-1657_T_wgs	No Input
																		Baca_07-5037_T_wgs	No Input					CPCG0584	No Input																							Baca_05-2709_T_wgs	No Input
																		Baca_STID0000002621_T_wgs	No Input					CPCG0589	No Input																							Baca_07-3258_T_wgs	No Input
																		CPCG0102	No Input					TCGA_6336_T1_wgs	No Input																							Baca_07-5021_T_wgs	No Input
																		CPCG0452	No Input					TCGA_7522_T1_wgs	No Input																							Baca_07-5037_T_wgs	No Input
																		CPCG0547	No Input					Weischenfeldt_03_T_wgs	No Input																							Baca_08-716_T_wgs	No Input
																		CPCG0560	No Input					Weischenfeldt_06_T_wgs	No Input																							Baca_09-37_T_wgs	No Input
																		CPCG0589	No Input					Baca_07-5037_T_wgs	Below 5 Mutations																							Baca_09-396_T_wgs	No Input
																		Baca_09-396_T_wgs	Below 5 Mutations					Berger_2832_T_wgs	Below 5 Mutations																							Baca_09-3983_T_wgs	No Input
																		CPCG0127	Below 5 Mutations					CPCG0015	Below 5 Mutations																							Baca_STID0000000410_T_wgs	No Input
																		CPCG0360	Below 5 Mutations					CPCG0199	Below 5 Mutations																							Baca_STID0000002525_T_wgs	No Input
																		CPCG0363	Below 5 Mutations					CPCG0560	Below 5 Mutations																							Baca_STID0000002621_T_wgs	No Input
																		CPCG0578	Below 5 Mutations					CPCG0562	Below 5 Mutations																							Berger_0508_T_wgs	No Input
																																																Berger_0581_T_wgs	No Input
																		SomaticSniper-TITAN	PyClone					MuTect-TITAN	PyClone																							Berger_1701_T_wgs	No Input
																		Multi-region	Tumours					Multi-region	Tumours																							Berger_1783_T_wgs	No Input
																		Single-Region	Reconstruction					Single-Region	Reconstruction																							Berger_2832_T_wgs	No Input
																		Total Samples	30					Total Samples	30																							Berger_3043_T_wgs	No Input
																		Completed Samples	18					Completed Samples	25																							CPCG0001	No Input
																		Failure Rate	0.4					Failure Rate	0.166666666666667																							CPCG0015	No Input
																		Multi-Region	Reconstruction					Multi-Region	Reconstruction																							CPCG0019	No Input
																		Total Samples	10					Total Samples	10																							CPCG0022	No Input
																		Completed Samples	1					Completed Samples	5																							CPCG0027	No Input
																		Failure Rate	0.9					Failure Rate	0.5																							CPCG0030	No Input
																		Sample	Failure Reason					Sample	Failure Reason																							CPCG0046	No Input
																		CPCG0100-F3	Below 5 Mutations					CPCG0103-F4	No Input																							CPCG0048	No Input
																		CPCG0100-F6	No Input					CPCG0260-F4	Below 5 Mutations																							CPCG0057	No Input
																		CPCG0103-F4	No Input					CPCG0364-F1	Excessive run-time																							CPCG0072	No Input
																		CPCG0260-F1	No Input					CPCG9001-P1	No Input																							CPCG0074	No Input
																		CPCG0260-F4	No Input					CPCG9001-P2	No Input																							CPCG0075	No Input
																		CPCG0361-F3	No Input					CPCG0103-MR	No shared input																							CPCG0078	No Input
																		CPCG0361-F4	No Input					CPCG0260-MR	No shared input																							CPCG0084	No Input
																		CPCG0364-F3	No Input					CPCG0334-MR	No shared input																							CPCG0087	No Input
																		CPCG9001-P1	No Input					CPCG9001-MR	No shared input																							CPCG0089	No Input
																		CPCG9001-P2	No Input					CPCG9005-MR	No shared input																							CPCG0102	No Input
																		CPCG9002-P2	No Input																													CPCG0117	No Input
																		CPCG9005-P2	Below 5 Mutations																													CPCG0120	No Input
																		CPCG0100-MR	No shared input																													CPCG0121	No Input
																		CPCG0103-MR	No shared input																													CPCG0123	No Input
																		CPCG0260-MR	No shared input																													CPCG0127	No Input
																		CPCG0334-MR	No shared input																													CPCG0154	No Input
																		CPCG0361-MR	No shared input																													CPCG0158	No Input
																		CPCG0364-MR	No shared input																													CPCG0166	No Input
																		CPCG9001-MR	No shared input																													CPCG0182	No Input
																		CPCG9002-MR	No shared input																													CPCG0198	No Input
																		CPCG9005-MR	No shared input																													CPCG0199	No Input
																																																CPCG0205	No Input
																																																CPCG0206	No Input
																																																CPCG0210	No Input
																																																CPCG0212	No Input
																																																CPCG0219	No Input
																																																CPCG0234	No Input
																																																CPCG0236	No Input
																																																CPCG0246	No Input
																																																CPCG0251	No Input
																																																CPCG0255	No Input
																																																CPCG0259	No Input
																																																CPCG0266	No Input
																																																CPCG0267	No Input
																																																CPCG0268	No Input
																																																CPCG0274	No Input
																																																CPCG0339	No Input
																																																CPCG0340	No Input
																																																CPCG0342	No Input
																																																CPCG0344	No Input
																																																CPCG0348	No Input
																																																CPCG0350	No Input
																																																CPCG0352	No Input
																																																CPCG0353	No Input
																																																CPCG0357	No Input
																																																CPCG0360	No Input
																																																CPCG0362	No Input
																																																CPCG0363	No Input
																																																CPCG0368	No Input
																																																CPCG0373	No Input
																																																CPCG0375	No Input
																																																CPCG0380	No Input
																																																CPCG0401	No Input
																																																CPCG0413	No Input
																																																CPCG0414	No Input
																																																CPCG0424	No Input
																																																CPCG0432	No Input
																																																CPCG0433	No Input
																																																CPCG0450	No Input
																																																CPCG0452	No Input
																																																CPCG0458	No Input
																																																CPCG0492	No Input
																																																CPCG0525	No Input
																																																CPCG0529	No Input
																																																CPCG0547	No Input
																																																CPCG0559	No Input
																																																CPCG0560	No Input
																																																CPCG0562	No Input
																																																CPCG0567	No Input
																																																CPCG0570	No Input
																																																CPCG0577	No Input
																																																CPCG0578	No Input
																																																CPCG0580	No Input
																																																CPCG0584	No Input
																																																CPCG0587	No Input
																																																CPCG0588	No Input
																																																CPCG0589	No Input
																																																CPCG0590	No Input
																																																CPCG0595	No Input
																																																CPCG0596	No Input
																																																CPCG0597	No Input
																																																CPCG0600	No Input
																																																TCGA_5503_T1_wgs	No Input
																																																TCGA_5506_T1_wgs	No Input
																																																TCGA_5750_T1_wgs	No Input
																																																TCGA_5763_T1_wgs	No Input
																																																TCGA_5771_T1_wgs	No Input
																																																TCGA_6336_T1_wgs	No Input
																																																TCGA_6365_T1_wgs	No Input
																																																TCGA_6370_T1_wgs	No Input
																																																TCGA_7075_T1_wgs	No Input
																																																TCGA_7079_T1_wgs	No Input
																																																TCGA_7169_T1_wgs	No Input
																																																TCGA_7233_T1_wgs	No Input
																																																TCGA_7522_T1_wgs	No Input
																																																TCGA_7737_T1_wgs	No Input
																																																TCGA_7740_T1_wgs	No Input
																																																TCGA_7791_T1_wgs	No Input
																																																TCGA_8258_T1_wgs	No Input
																																																Weischenfeldt_010_T_wgs	No Input
																																																Weischenfeldt_011_T_wgs	No Input
																																																Weischenfeldt_01_T_wgs	No Input
																																																Weischenfeldt_02_T_wgs	No Input
																																																Weischenfeldt_04_T_wgs	No Input
																																																Weischenfeldt_05_T_wgs	No Input
																																																Weischenfeldt_06_T_wgs	No Input
																																																Weischenfeldt_07_T_wgs	No Input
																																																Weischenfeldt_08_T_wgs	No Input
																																																Weischenfeldt_09_T_wgs	No Input
																																																SomaticSniper-TITAN	sciClone
																																																Multi-region	Tumours
																																																Single-Region	Reconstruction
																																																Total Samples	30
																																																Completed Samples	3
																																																Failure Rate	0.9
																																																Multi-Region	Reconstruction
																																																Total Samples	10
																																																Completed Samples	0
																																																Failure Rate	1
																																																Sample	Failure Reason
																																																CPCG0260-B1F2	Below 5 Mutations
																																																CPCG0334-B1F3	Below 5 Mutations
																																																CPCG0361-B1F1	Below 5 Mutations
																																																CPCG0361-B1F2	Below 5 Mutations
																																																CPCG0364-B1F2	Below 5 Mutations
																																																CPCG0100-B1F3	No Input
																																																CPCG0100-B1F5	No Input
																																																CPCG0100-B1F6	No Input
																																																CPCG0103-B1F2	No Input
																																																CPCG0103-B1F4	No Input
																																																CPCG0260-B1F1	No Input
																																																CPCG0260-B1F3	No Input
																																																CPCG0260-B1F4	No Input
																																																CPCG0334-B1F1	No Input
																																																CPCG0334-B1F2	No Input
																																																CPCG0361-B1F3	No Input
																																																CPCG0361-B1F4	No Input
																																																CPCG0364-B1F3	No Input
																																																CPCG0364-B1F4	No Input
																																																CPCG9001-B1P1	No Input
																																																CPCG9001-B1P2	No Input
																																																CPCG9002-B1P1	No Input
																																																CPCG9002-B1P2	No Input
																																																CPCG9003-B1P1	No Input
																																																CPCG9003-B1P2	No Input
																																																CPCG9005-B1P1	No Input
																																																CPCG9005-B1P2	No Input
																																																CPCG0100-MR	No Input
																																																CPCG0103-MR	No Input
																																																CPCG0260-MR	No Input
																																																CPCG0334-MR	No Input
																																																CPCG0361-MR	No Input
																																																CPCG0364-MR	No Input
																																																CPCG9001-MR	No Input
																																																CPCG9002-MR	No Input
																																																CPCG9003-MR	No Input
																																																CPCG9005-MR	No Input
