# Supplementary material for: Quantifying the influence of mutation detection on tumour subclonal reconstruction
Source: Nat Commun. 2020 Dec 7;11:6247. doi: 10.1038/s41467-020-20055-w (PMC7721877; doi:10.1038/s41467-020-20055-w)
Supplement: Supplementary file 6 — Source Data [file 41467_2020_20055_MOESM6_ESM.zip]

Archive with 8 entries (7 files):
- SRCHeterogeneity-SourceData/
- SRCHeterogeneity-SourceData/SamplePhyloWGSArchitectureReports.zip
- SRCHeterogeneity-SourceData/SamplePhyloWGSJson.zip
- __MACOSX/SRCHeterogeneity-SourceData/._SamplePhyloWGSJson.zip
- SRCHeterogeneity-SourceData/SampleSNVReconstructionData.zip
- __MACOSX/SRCHeterogeneity-SourceData/._SampleSNVReconstructionData.zip
- SRCHeterogeneity-SourceData/SampleMutationData.zip
- __MACOSX/SRCHeterogeneity-SourceData/._SampleMutationData.zip
